# Supplementary material for: Herb Robert’s Gift against Human Diseases: Anticancer and Antimicrobial Activity of Geranium robertianum L
Source: Pharmaceutics. 2023 May 22;15(5):1561. doi: 10.3390/pharmaceutics15051561 (PMC10223082; doi:10.3390/pharmaceutics15051561)
Supplement: Supplementary file 1 [file pharmaceutics-15-01561-s001.zip]

Archive with 1 entries (1 files):
- pharmaceutics-2346949-supplementary.pdf
